# Supplementary material for: Effects of Animated Movies on the Aggression and Behavior Performance of Primary School Students and Their Control Using a Cognitive Behavioral Anger-Control Training (CBACT) Program
Source: Behav Sci (Basel). 2023 Aug 6;13(8):659. doi: 10.3390/bs13080659 (PMC10451846; doi:10.3390/bs13080659)
Supplement: Supplementary file 1 [file behavsci-13-00659-s001.zip]

Archive with 1 entries (1 files):
- behavsci-2452367-supplementary.pdf
